# Supplementary material for: Depressive Symptoms and Self-Reported Emotion Regulation Strategy Use Among Empty-Nest Older Adults Following Recalled Happy and Sad Events
Source: Behav Sci (Basel). 2026 May 26;16(6):851. doi: 10.3390/bs16060851 (PMC13296117; doi:10.3390/bs16060851)
Supplement: Supplementary file 1 [file behavsci-16-00851-s001.zip]

Archive with 1 entries (1 files):
- behavsci-4281286-supplementary.pdf
